# Supplementary material for: Population genetics and phylogeography of Tabanus bromius (Diptera: Tabanidae)
Source: Parasit Vectors. 2021 Sep 6;14:453. doi: 10.1186/s13071-021-04970-5 (PMC8420036; doi:10.1186/s13071-021-04970-5)
Supplement: Supplementary file 3 — Additional file 3: Table S3. ITS1-ITS2 alleles and their frequencies in populations. [file 13071_2021_4970_MOESM3_ESM.xlsx]

## Sheet: Sheet1
Additional file 3: Table S3. ITS1-ITS2 alleles and their frequencies in populations.
Allel	ANT	ART	BIT	CAN	ELA	ESK	GIR	HKR	HRV	HTY	IRN	KAY	MUG	SNP	TRA	Nallel
A1	1															1
A2	2															2
A3	5															5
A4	2															2
A5	1															1
A6	1															1
A7	1															1
A8	1															1
A9	1															1
A10		1														1
A11		1														1
A12		6														6
A13		1														1
A14		1														1
A15		4		13		4						18		1		40
A16		1														1
A17		1														1
A18		1														1
A19			1													1
A20			3													3
A21				6												6
A22				1		6			2		1			3	11	24
A23					1											1
A24					1							1				2
A25					1											1
A26					2											2
A27					1											1
A28					7											7
A29					1											1
A30					1											1
A31					1											1
A32					1											1
A33					1											1
A34					1											1
A35					1											1
A36						1										1
A37						1										1
A38						1										1
A39						1										1
A40						1										1
A41						1										1
A42						1				15				2		18
A43						1										1
A44						1										1
A45						1										1
A46							1									1
A47							1									1
A48							8									8
A49							4									4
A50							4									4
A51							2									2
A52								3								3
A53								1								1
A54								1								1
A55								8								8
A56								1								1
A57								1								1
A58								1								1
A59								3								3
A60								1								1
A61										1						1
A62										1						1
A63										1						1
A64									1							1
A65									1							1
A66									4							4
A67									1							1
A68									1							1
A69											2					2
A70												2				2
A71												2				2
A72												2				2
A73													18			18
A74													1			1
A75													1			1
A76														1		1
A77														1		1
A78														1		1
A79														1		1
A80														3		3
A81														1		1
A82														1		1
A83														1		1
A84														1		1
A85														1		1
A86														1		1
A87														1		1
A88															1	1
A89															1	1
A90															2	2
N	15	17	4	20	20	20	20	20	10	18	3	25	20	20	15	247
Nallel	9	9	2	3	13	12	6	9	6	4	2	5	3	15	4
