# Supplementary material for: Population genetics and phylogeography of Tabanus bromius (Diptera: Tabanidae)
Source: Parasit Vectors. 2021 Sep 6;14:453. doi: 10.1186/s13071-021-04970-5 (PMC8420036; doi:10.1186/s13071-021-04970-5)
Supplement: Supplementary file 6 — Additional file 6: Table S4. COI gene FST analysis results showing pairwise genetic variations between populations. *: P ≤ 0.01, -: not significant. [file 13071_2021_4970_MOESM6_ESM.xlsx]

## Sheet: TÜM 
	Additional file 4: Table S4. COI gene FST analysis results showing pairwise genetic variations between populations. *: P ≤ 0.01, -: not significant.
	Population	Antalya	Artvin	Bitlis	Çanakkale	Elazığ	Eskişehir	Giresun	Hakkari	Croatia	Hatay	Iran	Kayseri	Muğla	Sinop	Thrace
	Antalya		*	*	*	*	*	*	*	*	*	*	*	*	*	*
	Artvin	0.55430		*	*	*	*	*	*	*	*	*	*	*	*	*
	Bitlis	0.31476	0.54091		*	-	*	*	*	*	*	*	*	*	-	-
	Çanakkale	0.53199	0.68459	0.37364		*	*	*	*	*	*	*	*	*	*	*
	Elazığ	0.42014	0.55633	0.17020	0.33794		*	*	*	*	*	*	*	*	*	*
	Eskişehir	0.09828	0.51957	0.20463	0.49198	0.36698		*	*	*	*	*	*	*	*	-
	Giresun	0.50478	0.10170	0.52753	0.67098	0.54702	0.51067		*	*	*	*	*	*	*	*
	Hakkari	0.60096	0.67745	0.35271	0.64701	0.54538	0.55766	0.68946		*	*	*	*	*	*	*
	Croatia	0.55668	0.68012	0.35985	0.55885	0.38423	0.49307	0.67441	0.58823		*	*	*	*	*	*
	Hatay	0.38012	0.63132	0.37998	0.61741	0.48996	0.22900	0.63081	0.58610	0.56226		*	*	*	*	*
	Iran	0.66486	0.75181	0.31212	0.65038	0.49921	0.60693	0.75957	0.34309	0.57418	0.69320		*	*	*	*
	Kayseri	0.35275	0.57811	0.24115	0.36885	0.18506	0.38083	0.54246	0.61301	0.43516	0.53398	0.60156		*	*	*
	Muğla	0.39439	0.60300	0.20733	0.23792	0.24225	0.35232	0.58343	0.58295	0.44816	0.51166	0.56073	0.18842		*	*
	Sinop	0.13388	0.36095	0.08768	0.42905	0.24863	0.05933	0.37701	0.43516	0.33587	0.12800	0.39171	0.31043	0.32416		-
	Thrace	0.14147	0.54719	0.13688	0.45517	0.29314	0.00075	0.53115	0.53274	0.41628	0.28057	0.52198	0.32966	0.30584	0.03584
