# Supplementary material for: Population genetics and phylogeography of Tabanus bromius (Diptera: Tabanidae)
Source: Parasit Vectors. 2021 Sep 6;14:453. doi: 10.1186/s13071-021-04970-5 (PMC8420036; doi:10.1186/s13071-021-04970-5)
Supplement: Supplementary file 7 — Additional file 7: Table S5. ITS1-ITS2 region FST analysis results showing pairwise genetic variations between populations. *: P ≤ 0.01, -: not significant. [file 13071_2021_4970_MOESM7_ESM.xlsx]

## Sheet: TÜM 
	Additional file 5: Table S5. ITS1-ITS2 region FST analysis results showing pairwise genetic variations between populations. *: P ≤ 0.01, -: not significant.
	Population	Antalya	Artvin	Bitlis	Çanakkale	Elazığ	Eskişehir	Giresun	Hakkari	Croatia	Hatay	Iran	Kayseri	Muğla	Sinop	Thrace
	Antalya		*	*	*	*	*	*	*	*	*	*	*	*	*	*
	Artvin	0.29869		-	*	*	*	*	*	*	*	-	*	*	*	*
	Bitlis	0.78737	0.12258		*	*	-	-	*	*	*	*	*	*	-	*
	Çanakkale	0.75112	0.25871	0.76768		*	*	*	*	*	*	*	*	*	*	*
	Elazığ	0.54765	0.36065	0.46212	0.59718		*	*	*	*	*	*	*	*	*	*
	Eskişehir	0.07862	0.13417	0.03338	0.11861	0.23044		*	*	-	-	-	*	*	*	-
	Giresun	0.28832	0.21741	0.17826	0.31538	0.35086	0.17965		*	*	*	-	*	*	*	*
	Hakkari	0.38344	0.31947	0.4445	0.52379	0.35951	0.1507	0.32001		*	*	*	*	*	*	*
	Croatia	0.36648	0.23984	0.62624	0.67217	0.38666	0.03609	0.23782	0.24199		*	*	*	*	*	-
	Hatay	0.15081	0.25685	0.4185	0.42092	0.43355	0.01917	0.25997	0.24974	0.10112		-	*	*	*	*
	Iran	0.60156	0.13777	0.80501	0.85753	0.42678	0.05995	0.1196	0.26769	0.28673	0.1196		*	*	-	-
	Kayseri	0.56135	0.27731	0.47745	0.11703	0.4688	0.12103	0.32877	0.44465	0.47605	0.34628	0.62472		*	*	*
	Muğla	0.95574	0.55513	0.98306	0.97087	0.82251	0.50053	0.52236	0.80565	0.92587	0.82309	0.9753	0.90288		*	*
	Sinop	0.21227	0.23715	0.18738	0.30621	0.25578	0.09127	0.26135	0.18697	0.10542	0.16223	0.04716	0.26729	0.65055		*
	Thrace	0.17449	0.22756	0.31543	0.41149	0.39231	0.04392	0.23812	0.25303	0.0669	0.07533	0.0217	0.35757	0.77938	0.13591
